# Supplementary material for: Differential Transcriptome Responses in Human THP-1 Macrophages Following Exposure to T98G and LN-18 Human Glioblastoma Secretions: A Simplified Bioinformatics Approach to Understanding Patient-Glioma-Specific Effects on Tumor-Associated Macrophages
Source: Int J Mol Sci. 2023 Mar 7;24(6):5115. doi: 10.3390/ijms24065115 (PMC10049238; doi:10.3390/ijms24065115)
Supplement: Supplementary file 1 [file ijms-24-05115-s001.zip]

Archive with 1 entries (1 files):
- ijms-2254985-supplementary.pdf
